# Supplementary material for: Solid-State Fermentation of Cereal Waste Improves the Bioavailability and Yield of Bacterial Cellulose Production by a Novacetimonas sp. Isolate
Source: Foods. 2024 Sep 25;13(19):3052. doi: 10.3390/foods13193052 (PMC11475563; doi:10.3390/foods13193052)
Supplement: Supplementary file 1 [file foods-13-03052-s001.zip]

Archive with 1 entries (1 files):
- foods-3123843-supplementary.pdf
